# Supplementary material for: Integrated multi-omics and artificial intelligence to explore new neutrophils clusters and potential biomarkers in sepsis with experimental validation
Source: Front Immunol. 2024 May 29;15:1377817. doi: 10.3389/fimmu.2024.1377817 (PMC11167131; doi:10.3389/fimmu.2024.1377817)
Supplement: Supplementary file 16 [file Table_2.xlsx]

## Sheet: Sheet1
Well	Sample Name	Cт		Well	Sample Name	Target Name	Cт
S100A8	control	19.5594		A1	control	GAPDH	22.5459
S100A8	control	19.0456		A2	control	Actin	17.8472
S100A8	control	18.9268		A3	LPS	GAPDH	22.2168
S100A8	CPL	16.8229		B1	control	GAPDH	21.5769
S100A8	CPL	16.3177		B2	control	Actin	17.9249
S100A8	CPL	16.9307		B3	LPS	Actin	19.2859
S100A8	LPS	18.1334		C1	control	GAPDH	21.9235
S100A8	LPS	18.5678		C2	control	Actin	18.4818
S100A8	LPS	17.9271		D1	OPS	GAPDH	24.6997
ALPL	control	32.146		D2	OPS	Actin	19.2138
ALPL	control	31.3906		E1	OPS	GAPDH	22.7689
ALPL	control	30.5636		E2	OPS	Actin	19.7462
ALPL	CPL	31.4025		F1	OPS	GAPDH	22.5063
ALPL	CPL	30.5901		F2	OPS	Actin	20.1819
ALPL	CPL	32.2087		G1	LPS	GAPDH	22.1791
ALPL	LPS	27.9314		G2	LPS	Actin	18.3658
ALPL	LPS	27.6119		H1	LPS	GAPDH	23.533
ALPL	LPS	28.215		H2	LPS	Actin	19.1697
CD177	control	28.2591
CD177	control	27.9372
CD177	control	27.3963
CD177	CPL	25.5364
CD177	CPL	25.4956
CD177	CPL	26.6734
CD177	LPS	24.6542
CD177	LPS	24.6069
CD177	LPS	24.6044
ACTB	control	18.5441
ACTB	control	17.7261
ACTB	control	18.1563
ACTB	CPL	18.8349
ACTB	CPL	18.7353
ACTB	CPL	19.3533
ACTB	LPS	18.7111
ACTB	LPS	17.9326
ACTB	LPS	17.7772
STXBP2	control	24.4017
STXBP2	control	24.9172
STXBP2	control	24.5116
STXBP2	CPL	25.219
STXBP2	CPL	25.375
STXBP2	CPL	26.0362
STXBP2	LPS	25.2123
STXBP2	LPS	24.7156
STXBP2	LPS	24.9729
S100A9	control	19.6715
S100A9	control	19.476
S100A9	control	19.4425
S100A9	CPL	17.5129
S100A9	CPL	17.8372
S100A9	CPL	18.0449
S100A9	LPS	18.2421
S100A9	LPS	17.9231
S100A9	LPS	18.2319
SLC25A	control	19.5339
SLC25A	control	19.204
SLC25A	control	19.3487
SLC25A	CPL	20.7296
SLC25A	CPL	20.5346
SLC25A	CPL	22.1131
SLC25A	LPS	20.3289
SLC25A	LPS	19.7676
SLC25A	LPS	19.9169
B-ACTIN	control	18.9841
B-ACTIN	control	18.926
B-ACTIN	control	18.5385
B-ACTIN	CPL	19.7531
B-ACTIN	CPL	19.8096
B-ACTIN	CPL	20.8161
B-ACTIN	LPS	19.2777
B-ACTIN	LPS	18.7499
B-ACTIN	LPS	18.9835
Analysis Type	Singleplex
Endogenous Control	Target 1
RQ Min/Max Confidence Level	95.0
Reference Sample	Sample 1
